# Supplementary material for: Computational estimates of mechanical constraints on cell migration through the extracellular matrix
Source: PLoS Comput Biol. 2020 Aug 27;16(8):e1008160. doi: 10.1371/journal.pcbi.1008160 (PMC7480866; doi:10.1371/journal.pcbi.1008160)
Supplement: S1 Table — Errors in the final position of the first red node in the second quadrant (in counterclockwise order). Test problem described in Section S3 of S1 Text. (XLSX) [file pcbi.1008160.s018.xlsx]

## Sheet: Sheet1
	N	Error
	25	0.0055
	50	0.0016
	100	0.00041
	200	0.00012
