# Supplementary material for: Computational estimates of mechanical constraints on cell migration through the extracellular matrix
Source: PLoS Comput Biol. 2020 Aug 27;16(8):e1008160. doi: 10.1371/journal.pcbi.1008160 (PMC7480866; doi:10.1371/journal.pcbi.1008160)
Supplement: S2 Table — Penetration is calculated using the fraction of points on the nucleus and cortex that move past the line dividing the two ECM nodes that the cell moves past, approximately located at the points (0.5, ±0.5). Data indicated by * are simulated with a small nucleus (rnuc = 0.225). (XLSX) [file pcbi.1008160.s019.xlsx]

## Sheet: Sheet1
	Parameters	Distance	Nucleus penetration	Cortex penetration
	T > E > N	1.12	0.88	0.8
	T > N > E	0.97	0.78	0.7
	N > T > E	0.66	0.51	0.49
	*N > T > E	0.92	1	0.69
	E > T > N	0.58	0.45	0.43
