# Supplementary material for: Computational estimates of mechanical constraints on cell migration through the extracellular matrix
Source: PLoS Comput Biol. 2020 Aug 27;16(8):e1008160. doi: 10.1371/journal.pcbi.1008160 (PMC7480866; doi:10.1371/journal.pcbi.1008160)
Supplement: S4 Table — Penetration is calculated using the fraction of points on the nucleus and cortex that move past the line dividing the two ECM nodes approximately located at the points (0.5, ±0.5). Data indicated by * are simulated with a small nucleus (rnuc = 0.225). (XLSX) [file pcbi.1008160.s021.xlsx]

## Sheet: Sheet1
	Parameters	Distance	Nucleus penetration	Cortex penetration
	T > E > N	1.12	1	0.92
	T > N > E	1.11	0.94	0.83
	N > T > E	1.06	0.9	0.78
	*N > T > E	1.34	1	0.94
	E > T > N	0.88	0.71	0.65
