# Supplementary material for: Computational estimates of mechanical constraints on cell migration through the extracellular matrix
Source: PLoS Comput Biol. 2020 Aug 27;16(8):e1008160. doi: 10.1371/journal.pcbi.1008160 (PMC7480866; doi:10.1371/journal.pcbi.1008160)
Supplement: S5 Table — The bending rigidity Kb = 0.05, and the bending energy is computed using the preferred curvature of a circle. Bending energy on the stiff part of cortex is only included after the cell binds to an ECM node, while it is always included on the nucleus. Percentages are the percentage change from the data in S4 Table. (XLSX) [file pcbi.1008160.s022.xlsx]

## Sheet: Sheet1
	Parameters	Distance	Nucleus penetration	Cortex penetration
	T > E > N	-3%	-10%	-11%
	T > N > E	-7%	-13%	-8%
	N > T > E	+3%	+11%	+4%
	E > T > N	-61%	-56%	-50%
